# Supplementary material for: Computational analysis of biological functions and pathways collectively targeted by co-expressed microRNAs in cancer
Source: BMC Bioinformatics. 2007 Nov 1;8(Suppl 7):S16. doi: 10.1186/1471-2105-8-S7-S16 (PMC2099484; doi:10.1186/1471-2105-8-S7-S16)
Supplement: Additional file 3 — Top 5 functions, disease categories and toxicology lists for 5 cancers. [file 1471-2105-8-S7-S16-S3.xls]

## Sheet: Colon Cancer Functions
	A. Top 5 functions and desease categories known for colon cancer								B. Comparison of top ranked desease categories for colon cancer and microRNA targets
									C.Comparison of top ranked molecular and cellular functions for colon cancer and microRNA targets

## Sheet: Colon Cancer Toxicology lists
	A. Top 5 toxicology lists known for colon cancer
	B. Comparison of top ranked toxicology lists for colon cancer and microRNA targets

## Sheet: Pancreatic Cancer Functions
	A.Top 5 functions and desease categories known for pancreatic cancer											B. Comparison of top ranked desease categories for pancreatic cancer and microRNA targets
												C. Comparison of top ranked molecular and cellular functions for pancreatic cancer and microRNA targets

## Sheet: Pancreatic Cancer Toxicology
	A. Top 5 toxicology lists known for pancreatic cancer
	B. Comparison of top ranked toxicology lists for pancreatic cancer and microRNA targets

## Sheet: Lung Cancer Functions
	A. Top 5 disease categories, molecular and cellular functions for Lung Cancer										B. Comparison of top ranked desease categories for lung cancer and microRNA targets
											C. Comparison of top ranked molecular and cellular functions for lung cancer and microRNA targets

## Sheet: Lung Cancer Toxicology
							A. Top 5 toxicology lists known for lung cancer
							B.Comparison of top ranked toxicology lists for lung cancer and microRNA targets

## Sheet: Breast Cancer Functions
	5 top ranked molecular and cellular functions for breast cancer

## Sheet: Breast Cancer Toxicology
	A. Top 5 toxicology lists known for breast cancer
	B. Comparison of top ranked toxicology lists for breast cancer and microRNA targets

## Sheet: Lymphoma Functions
	A. Top 5 disease categories and molecular and cellular functions for Lymphoma											B. Comparison of top ranked desease categories for lymphoma and microRNA targets of cistron 17_92
												C. Comparison of top ranked molecular and cellular functions for lymphoma and microRNA targets of cistron 17_92

## Sheet: Lymphoma tox list
	A. Top 5 Toxicology lists for Lymphoma
	B.Comparison of top ranked toxicology lists for lymphoma and microRNA targets

[truncated: 1 more sheets: Lymphoma Canon Pathways]
