# Supplementary material for: Computational analysis of biological functions and pathways collectively targeted by co-expressed microRNAs in cancer
Source: BMC Bioinformatics. 2007 Nov 1;8(Suppl 7):S16. doi: 10.1186/1471-2105-8-S7-S16 (PMC2099484; doi:10.1186/1471-2105-8-S7-S16)
Supplement: Additional file 8 — Supplemental Tables: genes known to be affected in specific cancer and targeted by miRNAs (lymphoma, breast cancer, lung cancer). [file 1471-2105-8-S7-S16-S8.xls]

## Sheet: Lymphoma cancer genes
Table - List of cistron miR-17-92 targets that are known to be affected in Lymphoma
name	description	location	type	drugs
ABL1	v-abl Abelson murine leukemia viral oncogene homolog 1	Nucleus	kinase	imatinib, temozolomide
ARF6	ADP-ribosylation factor 6	Plasma Membrane	transporter
BAX	BCL2-associated X protein	Cytoplasm	other
BCL3	B-cell CLL/lymphoma 3	Nucleus	transcription regulator
BCL6	B-cell CLL/lymphoma 6 (zinc finger protein 51)	Nucleus	transcription regulator
BCR	breakpoint cluster region	Cytoplasm	kinase	imatinib
BMI1	B lymphoma Mo-MLV insertion region (mouse)	Nucleus	transcription regulator
CASP2	caspase 2, apoptosis-related cysteine peptidase (neural precursor cell expressed, developmentally down-regulated 2)	Cytoplasm	peptidase
CASP8	caspase 8, apoptosis-related cysteine peptidase	Nucleus	peptidase
CCND3	cyclin D3	Nucleus	other
CDK2	cyclin-dependent kinase 2	Nucleus	kinase	flavopiridol
CDK6	cyclin-dependent kinase 6	Nucleus	kinase	flavopiridol
CDK7	cyclin-dependent kinase 7 (MO15 homolog, Xenopus laevis, cdk-activating kinase)	Nucleus	kinase	flavopiridol
CDKN1A	cyclin-dependent kinase inhibitor 1A (p21, Cip1)	Nucleus	kinase
CHEK2	CHK2 checkpoint homolog (S. pombe)	Nucleus	kinase
CTCF	CCCTC-binding factor (zinc finger protein)	Nucleus	transcription regulator
CX3CL1	chemokine (C-X3-C motif) ligand 1	Extracellular Space	cytokine
CXCL12	chemokine (C-X-C motif) ligand 12 (stromal cell-derived factor 1)	Extracellular Space	cytokine
E2F1 (includes EG:1869)	E2F transcription factor 1	Nucleus	transcription regulator
EGF	epidermal growth factor (beta-urogastrone)	Extracellular Space	growth factor
FUBP1	far upstream element (FUSE) binding protein 1	Nucleus	transcription regulator
HDAC6	histone deacetylase 6	Nucleus	transcription regulator	PXD101, vorinostat, FR 901228
HDAC8	histone deacetylase 8	Nucleus	transcription regulator	PXD101, vorinostat, FR 901228
HMGB1	high-mobility group box 1	Nucleus	other
HOXA7	homeobox A7	Nucleus	transcription regulator
IFNG	interferon, gamma	Extracellular Space	cytokine
IGF1	insulin-like growth factor 1 (somatomedin C)	Extracellular Space	growth factor
IRF1	interferon regulatory factor 1	Nucleus	transcription regulator
IRF2	interferon regulatory factor 2	Nucleus	transcription regulator
MCL1	myeloid cell leukemia sequence 1 (BCL2-related)	Cytoplasm	transporter
MXD1	MAX dimerization protein 1	Nucleus	transcription regulator
MXI1	MAX interactor 1	Nucleus	transcription regulator
NCOR2	nuclear receptor co-repressor 2	Nucleus	transcription regulator
NFKB1	nuclear factor of kappa light polypeptide gene enhancer in B-cells 1 (p105)	Nucleus	transcription regulator
NRAS	neuroblastoma RAS viral (v-ras) oncogene homolog	Plasma Membrane	enzyme
PBX1	pre-B-cell leukemia transcription factor 1	Nucleus	transcription regulator
POLK	polymerase (DNA directed) kappa	Nucleus	enzyme
PRKRA	protein kinase, interferon-inducible double stranded RNA dependent activator	Cytoplasm	other
RB1	retinoblastoma 1 (including osteosarcoma)	Nucleus	transcription regulator
RUNX1	runt-related transcription factor 1 (acute myeloid leukemia 1; aml1 oncogene)	Nucleus	transcription regulator
RUNX1T1	runt-related transcription factor 1; translocated to, 1 (cyclin D-related)	Nucleus	transcription regulator
SMAD7	SMAD family member 7	Nucleus	transcription regulator
SOX9	SRY (sex determining region Y)-box 9 (campomelic dysplasia, autosomal sex-reversal)	Nucleus	transcription regulator
STAT3	signal transducer and activator of transcription 3 (acute-phase response factor)	Nucleus	transcription regulator
TAL1	T-cell acute lymphocytic leukemia 1	Nucleus	other
TCF8	transcription factor 8 (represses interleukin 2 expression)	Nucleus	transcription regulator
TGFB2	transforming growth factor, beta 2	Extracellular Space	growth factor	AP-12009
VDR	vitamin D (1,25- dihydroxyvitamin D3) receptor	Nucleus	ligand-dependent nuclear receptor	calcipotriene, vitamin D2, alendronate/cholecalciferol, 2-(3-hydroxypropoxy)calcitriol, betamethasone dipropionate/calcipotriene, paricalcitol, doxercalciferol, cholecalciferol, 1-alpha, 25-dihydroxy vitamin D3

## Sheet: Breast Cancer genes
Table - Known Breast Cancer genes targeted by co-expressed miRNAs
name	description	location	type	drugs
ARF6	ADP-ribosylation factor 6	Plasma Membrane	transporter
BIRC5	baculoviral IAP repeat-containing 5 (survivin)	Cytoplasm	other
CBL	Cas-Br-M (murine) ecotropic retroviral transforming sequence	Nucleus	transcription regulator
CCNB1	cyclin B1	Nucleus	other
CD40LG	CD40 ligand (TNF superfamily, member 5, hyper-IgM syndrome)	Extracellular Space	cytokine
CDC42	cell division cycle 42 (GTP binding protein, 25kDa)	Cytoplasm	enzyme
CDC25A	cell division cycle 25 homolog A (S. cerevisiae)	Nucleus	phosphatase
CDC25B	cell division cycle 25 homolog B (S. cerevisiae)	Nucleus	phosphatase
CHMP5	chromatin modifying protein 5	Cytoplasm	other
COL6A3	collagen, type VI, alpha 3	Extracellular Space	other	collagenase
CTCF	CCCTC-binding factor (zinc finger protein)	Nucleus	transcription regulator
CXCL12	chemokine (C-X-C motif) ligand 12 (stromal cell-derived factor 1)	Extracellular Space	cytokine
CYCS	cytochrome c, somatic	Cytoplasm	enzyme
CYR61	cysteine-rich, angiogenic inducer, 61	Extracellular Space	other
DCN	decorin	Extracellular Space	other
DLC1	deleted in liver cancer 1	Cytoplasm	other
E2F1 (includes EG:1869)	E2F transcription factor 1	Nucleus	transcription regulator
EGF	epidermal growth factor (beta-urogastrone)	Extracellular Space	growth factor
EIF4E	eukaryotic translation initiation factor 4E	Cytoplasm	translation regulator
ESR1	estrogen receptor 1	Nucleus	ligand-dependent nuclear receptor	17-alpha-ethinylestradiol, fulvestrant, beta-estradiol, estradiol 17beta-cypionate, estrone, estradiol valerate, bazedoxifene, estradiol valerate/testosterone enanthate, TAS-108, ethinyl estradiol/ethynodiol diacetate, estradiol acetate, esterified estrogens, estradiol cypionate/medroxyprogesterone acetate, conjugated estrogens/meprobamate, estradiol/norethindrone acetate, synthetic conjugated es…
FOS	v-fos FBJ murine osteosarcoma viral oncogene homolog	Nucleus	transcription regulator
GRB2	growth factor receptor-bound protein 2	Unknown	cytokine
HDAC4	histone deacetylase 4	Nucleus	transcription regulator	PXD101, vorinostat, FR 901228
HDAC5	histone deacetylase 5	Nucleus	transcription regulator	PXD101, vorinostat, FR 901228
HGF	hepatocyte growth factor (hepapoietin A; scatter factor)	Extracellular Space	growth factor
IGF1	insulin-like growth factor 1 (somatomedin C)	Extracellular Space	growth factor
IL12B	interleukin 12B (natural killer cell stimulatory factor 2, cytotoxic lymphocyte maturation factor 2, p40)	Extracellular Space	cytokine
IL1A	interleukin 1, alpha	Extracellular Space	cytokine	IL-1 trap
KITLG (includes EG:4254)	KIT ligand	Extracellular Space	growth factor
KRAS	v-Ki-ras2 Kirsten rat sarcoma viral oncogene homolog	Cytoplasm	enzyme
LATS1	LATS, large tumor suppressor, homolog 1 (Drosophila)	Nucleus	kinase
LIMK1	LIM domain kinase 1	Cytoplasm	kinase
MAP2K1	mitogen-activated protein kinase kinase 1	Cytoplasm	kinase	PD 0325901
MAPK1	mitogen-activated protein kinase 1	Cytoplasm	kinase
MAPK14	mitogen-activated protein kinase 14	Cytoplasm	kinase	SCIO-469
MDM4	Mdm4, transformed 3T3 cell double minute 4, p53 binding protein (mouse)	Nucleus	other
NCOA6	nuclear receptor coactivator 6	Nucleus	transcription regulator
NFATC4	nuclear factor of activated T-cells, cytoplasmic, calcineurin-dependent 4	Nucleus	transcription regulator
NFKB1	nuclear factor of kappa light polypeptide gene enhancer in B-cells 1 (p105)	Nucleus	transcription regulator
NME1	non-metastatic cells 1, protein (NM23A) expressed in	Nucleus	kinase
NOS2A	nitric oxide synthase 2A (inducible, hepatocytes)	Cytoplasm	enzyme	omega-N-methylarginine
NR3C1	nuclear receptor subfamily 3, group C, member 1 (glucocorticoid receptor)	Nucleus	ligand-dependent nuclear receptor	rimexolone, medrysone, clocortolone pivalate, diflorasone diacetate, fluorometholone, dexamethasone phosphate, cortisone acetate, halcinonide, flurandrenolide, desoximetasone, desonide, prednisolone, clobetasol propionate, fluocinolone acetonide, prednisone, hydrocortisone, triamcinolone, dexamethasone 21-acetate, 11beta hydrocortisone acetate, betamethasone, dexamethasone, budesonide, fluticason…
PLAU	plasminogen activator, urokinase	Extracellular Space	peptidase
PLK1	polo-like kinase 1 (Drosophila)	Nucleus	kinase
POU4F2	POU domain, class 4, transcription factor 2	Nucleus	transcription regulator
PPARD	peroxisome proliferator-activated receptor delta	Nucleus	ligand-dependent nuclear receptor
PPP2CA	protein phosphatase 2 (formerly 2A), catalytic subunit, alpha isoform	Cytoplasm	phosphatase
PPP2R1B	protein phosphatase 2 (formerly 2A), regulatory subunit A (PR 65), beta isoform	Unknown	phosphatase
RAB21	RAB21, member RAS oncogene family	Cytoplasm	enzyme
RAC1	ras-related C3 botulinum toxin substrate 1 (rho family, small GTP binding protein Rac1)	Cytoplasm	enzyme
RAC3	ras-related C3 botulinum toxin substrate 3 (rho family, small GTP binding protein Rac3)	Cytoplasm	enzyme
RASSF1	Ras association (RalGDS/AF-6) domain family 1	Nucleus	other
RB1	retinoblastoma 1 (including osteosarcoma)	Nucleus	transcription regulator
RERG	RAS-like, estrogen-regulated, growth inhibitor	Nucleus	enzyme
RHOA	ras homolog gene family, member A	Cytoplasm	enzyme
RHOBTB2	Rho-related BTB domain containing 2	Unknown	enzyme
SDCBP	syndecan binding protein (syntenin)	Plasma Membrane	enzyme
SMAD2	SMAD family member 2	Nucleus	transcription regulator
SMAD3	SMAD family member 3	Nucleus	transcription regulator
STX2	syntaxin 2	Cytoplasm	transporter
SYK	spleen tyrosine kinase	Cytoplasm	kinase
TACR1	tachykinin receptor 1	Plasma Membrane	G-protein coupled receptor	MK-0517, aprepitant
TCF8	transcription factor 8 (represses interleukin 2 expression)	Nucleus	transcription regulator
TGFBR1	transforming growth factor, beta receptor I (activin A receptor type II-like kinase, 53kDa)	Plasma Membrane	kinase
TNFRSF1A	tumor necrosis factor receptor superfamily, member 1A	Plasma Membrane	transmembrane receptor
TSG101	tumor susceptibility gene 101	Nucleus	transcription regulator
TWIST1	twist homolog 1 (acrocephalosyndactyly 3; Saethre-Chotzen syndrome) (Drosophila)	Nucleus	transcription regulator

## Sheet: Lung Cancer Genes
Table - Known Lung Cancer genes targeted by co-expressed miRNAs
name	description	location	type	drugs
AREG	amphiregulin (schwannoma-derived growth factor)	Extracellular Space	growth factor
AXIN1	axin 1	Cytoplasm	other
BBC3	BCL2 binding component 3	Cytoplasm	other
BIRC4	baculoviral IAP repeat-containing 4	Cytoplasm	other
BIRC5	baculoviral IAP repeat-containing 5 (survivin)	Cytoplasm	other
BRCA1	breast cancer 1, early onset	Nucleus	transcription regulator
CASP3	caspase 3, apoptosis-related cysteine peptidase	Cytoplasm	peptidase	IDN-6556
CHEK1	CHK1 checkpoint homolog (S. pombe)	Nucleus	kinase	UCN-01
CSF1R	colony stimulating factor 1 receptor, formerly McDonough feline sarcoma viral (v-fms) oncogene homolog	Plasma Membrane	kinase	sunitinib
CYR61	cysteine-rich, angiogenic inducer, 61	Extracellular Space	other
DAPK1	death-associated protein kinase 1	Cytoplasm	kinase
E2F1 (includes EG:1869)	E2F transcription factor 1	Nucleus	transcription regulator
EGFR	epidermal growth factor receptor (erythroblastic leukemia viral (v-erb-b) oncogene homolog, avian)	Plasma Membrane	kinase	cetuximab, AEE 788, panitumumab, BMS-599626, canertinib, gefitinib, PD 153035, lapatinib, vandetanib, erlotinib
EP300	E1A binding protein p300	Nucleus	transcription regulator
FASLG	Fas ligand (TNF superfamily, member 6)	Extracellular Space	cytokine
FGF7	fibroblast growth factor 7 (keratinocyte growth factor)	Extracellular Space	growth factor
GADD45A	growth arrest and DNA-damage-inducible, alpha	Nucleus	other
GADD45G	growth arrest and DNA-damage-inducible, gamma	Nucleus	other
GRN	granulin	Extracellular Space	growth factor
IGF2	insulin-like growth factor 2 (somatomedin A)	Extracellular Space	growth factor
ING4	inhibitor of growth family, member 4	Nucleus	other
KITLG (includes EG:4254)	KIT ligand	Extracellular Space	growth factor
MDM4	Mdm4, transformed 3T3 cell double minute 4, p53 binding protein (mouse)	Nucleus	other
OSM	oncostatin M	Extracellular Space	cytokine
PDGFRA	platelet-derived growth factor receptor, alpha polypeptide	Plasma Membrane	kinase	sunitinib, axitinib, imatinib, becaplermin
PLK1	polo-like kinase 1 (Drosophila)	Nucleus	kinase
PPARD	peroxisome proliferator-activated receptor delta	Nucleus	ligand-dependent nuclear receptor
PTK2B	PTK2B protein tyrosine kinase 2 beta	Cytoplasm	kinase
RAF1	v-raf-1 murine leukemia viral oncogene homolog 1	Cytoplasm	kinase	sorafenib
RB1	retinoblastoma 1 (including osteosarcoma)	Nucleus	transcription regulator
RTKN	rhotekin	Cytoplasm	other
SKP2	S-phase kinase-associated protein 2 (p45)	Nucleus	other
TNF	tumor necrosis factor (TNF superfamily, member 2)	Extracellular Space	cytokine	adalimumab, etanercept, infliximab, CDP870, golimumab, thalidomide
TNFRSF10A (includes EG:8797)	tumor necrosis factor receptor superfamily, member 10a	Plasma Membrane	transmembrane receptor	trm-1
TP73L	tumor protein p73-like	Nucleus	transcription regulator
TUSC2	tumor suppressor candidate 2	Nucleus	other
VEGFA	vascular endothelial growth factor A	Extracellular Space	growth factor	bevacizumab, ranibizumab, arformoterol, pegaptanib
